# Supplementary material for: Behaviourally mediated predation avoidance in penguin prey: in situ evidence from animal-borne camera loggers
Source: R Soc Open Sci. 2018 Aug 22;5(8):171449. doi: 10.1098/rsos.171449 (PMC6124084; doi:10.1098/rsos.171449)
Supplement: Behavioural Category Descriptors [file rsos171449supp3.csv]

Behaviourally mediated predation avoidance in penguin prey: In situ evidence from animal-borne camera loggers
Category	Category description	Behaviour	Behaviour description
PosWatColumn	Position of the bird in the water column based on the perspective from the camera	S	Sitting on surface while bird is stationary
		SB	Swimming below the surface and surface is visible in footage
		D	Descend
		B	Swimming along the seafloor (bottom)
		A	Ascend
		P	Pelagic swimming based on when orientation is unclear
Intraspecific	Evidence of conspecifics in the footage	G1	Swimming with 1 other gentoo penguin
Interspecific	Evidence of heterospecific in the footage	M1	Swimming with 1 other magellanic penguin
Unique	Any unique observation specific to the study
Substrate	Type of substrate the bird is swimming over when it is swimming along the seafloor	PB	Pebble seabed
PreyEvent	A binary category indicating if a prey event occurred
		1	Prey event occurred
PreyEventDetail	Detail of the actual prey encounter as observed in the footage	U	Unidentified prey item
		LK	Lobster krill
Capture	Outcome of prey encounter event	Y	Yes
		N	No
		U	Unknown
LikelyPrey	The plausible prey item if unclear. NOTE: This will be the same as PreyEvent if clear and obvious	LF	Larval fish
		LK	Lobster krill
Orientation	Orientation when attacking prey while swimming along the seafloor	BH	On bottom with head up
		BD	On bottom with head down
Comments	A column for additional notes
